# Supplementary material for: The new-generation selective ROS1/NTRK inhibitor DS-6051b overcomes crizotinib resistant ROS1-G2032R mutation in preclinical models
Source: Nat Commun. 2019 Aug 9;10:3604. doi: 10.1038/s41467-019-11496-z (PMC6688997; doi:10.1038/s41467-019-11496-z)
Supplement: Supplementary file 3 — Supplementary Data 1 [file 41467_2019_11496_MOESM3_ESM.xlsx]

## Sheet: In vitro kinase assay
Kinase	% Inhibition
	Inhibitor 51
	0.04μM
TRKC	103.426
ALK	103.351
TRKA	101.079
TRKB	100.884
ROS	99.7839
ACK	98.7977
NuaK1	98.5504
LTK	98.522
DDR1	98.2268
JAK2	97.5895
MUSK	96.6756
DDR2	93.6654
FAK	91.5523
FMS	91.3402
TXK	88.9107
PHKG2	87.4178
MST1	80.2782
FER	79.5683
EPHA1	79.2419
PKN1	75.4269
NuaK2	75.3049
JAK3	74.3924
AXL	72.1439
INSR	69.2975
IRR	69.0824
ITK	67.5432
PDGFRα	67.0014
LCK	66.4597
YES	65.151
AurB	63.8392
SIK	63.7935
FRK	63.421
PYK2	62.7139
FLT3	61.4098
TNK1	59.7707
PDGFRβ	55.5997
SRC	53.5514
BMX	53.0485
ROCK1	52.9935
LYNb	52.5112
FGR	51.5079
NDR1	51.178
FYN [isoform b]	49.2315
MER	48.7166
PHKG1	48.6851
MAP4K2	47.8294
LYNa	46.3288
JAK1	46.0274
ROCK2	45.6343
IGF1R	44.5338
NDR2	43.7921
FYN [isoform a]	42.5829
MST2	42.3375
EPHA5	42.2566
EPHB1	42.0896
SLK	41.688
FES	41.2365
RET	41.1976
FGFR1	39.5551
FGFR2	37.5711
ARG	37.3092
TEC	37.1723
AurC	35.7006
HCK	35.5877
RSK3	35.5864
LOK	34.9633
EPHA4	32.904
EPHB4	32.3168
BRK	31.7042
PKCα	31.6547
BRSK1	30.7821
MARK2	30.3571
EPHA6	30.3125
EGFR	30.2569
EPHA8	29.9265
BLK	29.7663
TYK2	29.2958
ABL	29.1436
MARK3	27.7087
PKCδ	27.6014
FGFR3	26.3561
PKCε	23.4464
MARK4	22.6346
CHK1	22.5989
EPHB3	22.4733
PKCη	22.2202
HER4	22.0171
EPHB2	21.8646
HER2	21.4667
BTK	21.3746
BRSK2	21.1009
QIK	20.183
IRAK1	19.3376
PKCβ2	19.1372
EPHA2	18.3536
EPHA3	18.1625
FGFR4	16.9514
MARK1	16.8165
PKCβ1	16.8098
CaMK2δ	16.6143
TNIK	16.4301
Erk5	16.1832
p70S6K	15.9031
PKCθ	15.7556
PKCι	15.5872
PKCζ	15.5275
IRAK4	14.7772
MSK1	13.763
TIE2	13.4671
AMPKα2/β1/γ1	13.1258
TAOK2	12.6185
KIT	12.5293
RSK4	12.3432
SRM	11.536
CLK2	9.91179
p70S6Kβ	9.83921
TYRO3	9.5294
EPHA7	9.32856
RSK2	8.94762
MSSK1	8.79955
KDR	8.65617
CDK9/CycT1	8.49057
AurA	8.46055
MST3	8.03099
PAK5	7.65717
MRCKβ	7.61362
PAK4	7.55685
MET	7.48843
NEK1	7.15601
PAK6	7.14099
PASK	6.9096
FLT4	6.90173
CK1γ3	6.74101
NEK2	6.74017
LATS2	6.63812
DAPK1	6.22193
PEK	6.19469
p38δ	6.18075
DYRK1A	6.00576
HGK	5.74622
CLK3	5.65925
RSK1	5.6435
DCAMKL2	5.31856
PDK1	5.30894
DYRK2	5.28868
CaMK1δ	5.07869
AMPKα1/β1/γ1	4.9658
AurA/TPX2	4.95226
PAK2	4.91992
PKCγ	4.65061
skMLCK	4.61799
MST4	4.58217
SGK2	4.52002
MSK2	4.4692
PDHK2	4.41897
ZAP70	4.33388
Haspin	4.26354
MNK2	4.24166
CaMK2α	4.20426
TSSK1	4.06699
CK2α1/β	4.05985
CDC2/CycB1	3.88661
CaMK2γ	3.73053
PKD3	3.72354
CaMK4	3.70556
MNK1	3.68082
SGK3	3.60003
PKR	3.51766
CK1δ	3.50283
HIPK2	3.46676
TSSK3	3.19317
PKD1	3.18923
CDK2/CycA2	3.04272
GSK3β	2.86189
PIM1	2.77958
NEK4	2.77144
SGK	2.71062
PGK	2.45503
CK1γ1	2.41968
p38α	2.29789
AKT2	2.28789
FLT1	2.14775
CDK3/CycE1	2.08682
HIPK4	1.9924
SRPK2	1.79465
DYRK3	1.73984
CaMK2β	1.73125
PRKX	1.6948
NEK9	1.50616
Erk2	1.49596
CK1ε	1.39758
p38β	1.39409
PAK1	1.23139
CLK1	1.0721
RON	0.99111
CaMK1α	0.884695
HIPK3	0.615565
SYK	0.326742
PDHK4	0.290444
PLK3	0.177058
EEF2K	0.138571
HIPK1	0.134974
TSSK2	0.00451896
IKKβ	-0.0612933
MINK	-0.0628787
SRPK1	-0.0643087
Erk1	-0.174309
CDC7/ASK	-0.177696
NEK6	-0.220243
MRCKα	-0.239464
NEK7	-0.257301
WNK1	-0.297277
IKKε	-0.324737
PIM3	-0.433602
CSK	-0.441397
CDK4/CycD3	-0.503101
CK1α	-0.531182
CK2α2/β	-0.585578
MAPKAPK5	-0.682211
CK1γ2	-0.836661
AKT3	-0.892504
JNK1	-1.25256
PLK2	-1.46773
PLK1	-1.67059
WNK3	-1.67581
BUB1/BUB3	-1.7518
JNK3	-1.76012
p38γ	-1.79389
WNK2	-1.84521
IKKα	-1.84716
PKACγ	-1.91751
MELK	-2.19079
PIM2	-2.37482
TBK1	-2.38842
JNK2	-2.42638
GSK3α	-2.45351
PBK	-2.52427
CDK6/CycD3	-2.55121
CGK2	-2.61311
AKT1	-2.69991
NIM1K	-2.80364
PKACβ	-3.00444
CHK2	-3.19852
DYRK1B	-5.26349
MAPKAPK3	-6.14085
PKACα	-6.20889
PKD2	-6.3346
CDK7/CycH/MAT1	-6.71999
CDK2/CycE1	-8.62726
CRIK	-9.55127
MAPKAPK2	-10.2089
CDK5/p25	-13.5154
