# Supplementary material for: The new-generation selective ROS1/NTRK inhibitor DS-6051b overcomes crizotinib resistant ROS1-G2032R mutation in preclinical models
Source: Nat Commun. 2019 Aug 9;10:3604. doi: 10.1038/s41467-019-11496-z (PMC6688997; doi:10.1038/s41467-019-11496-z)
Supplement: Supplementary file 6 — Source Data of In Vivo Experiments [file 41467_2019_11496_MOESM6_ESM.xlsx]

## Sheet: Figure 1B
	Kinase	IC50 (nM)
	ROS1	0.207
	NTRK1	0.622
	NTRK2	2.28
	NTRK3	0.98

## Sheet: Figure 1C
Kinase	Kinase	% Inhibition
		DS-6051b
		0.2μM
ABL_1mM	ABL	-1.09815
ACK_1mM	ACK	96.1151
ALK_1mM	ALK	86.302
ARG_1mM	ARG	-0.121581
AXL_1mM	AXL	17.9551
BLK_1mM	BLK	0.17762
BMX_1mM	BMX	9.96441
BRK_1mM	BRK	13.4021
BTK_1mM	BTK	17.8571
CSK_1mM	CSK	0.980392
DDR1_1mM	DDR1	87.9747
DDR2_1mM	DDR2	43.4888
EGFR_1mM	EGFR	3.66066
EGFR(d746-750)_1mM	EGFR(d746-750)	-3.42577
EGFR(d746-750/T790M)_1mM	EGFR(d746-750/T790M)	-0.861394
EGFR(L858R)_1mM	EGFR(L858R)	0.666667
EGFR(L861Q)_1mM	EGFR(L861Q)	-3.61328
EGFR(T790M)_1mM	EGFR(T790M)	-1.64159
EGFR(T790M/L858R)_1mM	EGFR(T790M/L858R)	3.9818
EPHA1_1mM	EPHA1	4.77897
EPHA2_1mM	EPHA2	-2.18341
EPHA3_1mM	EPHA3	2.83063
EPHA4_1mM	EPHA4	-3.3622
EPHA5_1mM	EPHA5	-8.98936
EPHA6_1mM	EPHA6	-5.71553
EPHA7_1mM	Figure 1B	-4.86431
EPHA8_1mM	EPHA8	-9.11681
EPHB1_1mM	EPHB1	-3.54796
EPHB2_1mM	EPHB2	-1.67144
EPHB3_1mM	EPHB3	-0.699301
EPHB4_1mM	EPHB4	-6.20615
FAK_1mM	FAK	25.1132
FER_1mM	FER	5.51129
FES_1mM	FES	5.10328
FGFR1_1mM	FGFR1	3.36826
FGFR2_1mM	FGFR2	4.83871
FGFR3_1mM	FGFR3	1.25691
FGFR4_1mM	FGFR4	3.73913
FGR_1mM	FGR	6.28613
FLT1_1mM	FLT1	-3.11762
FLT3_1mM	FLT3	18.7916
FLT4_1mM	FLT4	-4.3765
FMS_1mM	FMS	32.1172
FRK_1mM	FRK	8.14307
FYN(isoform a)_1mM	FYN(isoform a)	2.19561
FYN(isoform b)_1mM	FYN(isoform b)	0.122775
HCK_1mM	HCK	-5.95514
HER2_1mM	HER2	8.66794
HER4_1mM	HER4	28.5
IGF1R_1mM	IGF1R	3.42231
INSR_1mM	INSR	9.44074
IRR_1mM	IRR	16.8279
ITK_1mM	ITK	-2.49126
JAK1_1mM	JAK1	-1.97368
JAK2_1mM	JAK2	32.9745
JAK3_1mM	JAK3	0.0921659
KDR_1mM	KDR	-5.3999
KIT_1mM	KIT	38.0213
LCK_1mM	LCK	0.269542
LTK_1mM	LTK	86.9058
LYNa_1mM	LYNa	3.09331
LYNb_1mM	LYNb	4.811
MER_1mM	MER	7.12058
MET_1mM	MET	-6.24041
MUSK_1mM	MUSK	33.5826
PDGFRα_1mM	PDGFRα	5.68455
PDGFRβ_1mM	PDGFRβ	3.06494
PYK2_1mM	PYK2	8.90841
RET_1mM	RET	0.598404
RET(G691S)_1mM	RET(G691S)	-0.255537
RET(M918T)_1mM	RET(M918T)	0.917431
RET(S891A)_1mM	RET(S891A)	2.52824
RET(Y791F)_1mM	RET(Y791F)	-4.25184
RON_1mM	RON	9.16201
ROS_1mM	ROS1	101.147
SRC_1mM	SRC	9.00206
SRM_1mM	SRM	-3.0623
SYK_1mM	SYK	-2.51142
TEC_1mM	TEC	-1.15486
TIE2_1mM	TIE2	-2.20152
TNK1_1mM	TNK1	12.7142
TRKA_1mM	NTRK1	100
TRKB_1mM	NTRK2	95.2077
TRKC_1mM	NTRK3	95.8249
TXK_1mM	TXK	59.735
TYK2_1mM	TYK2	8.29082
TYRO3_1mM	TYRO3	-1.17096
YES_1mM	YES	8.96391
AKT1_1mM	AKT1	-1.26342
AMPKα1/β1/γ1_1mM	AMPKα1/β1/γ1	-3.56633
AurA_1mM	AurA	-15.6522
AurB_1mM	AurB	-12.2449
AurC_1mM	AurC	-19.0157
BRSK1_1mM	BRSK1	-4.83425
CaMK1α	CaMK1α	-8.59375
CaMK4_1mM	CaMK4	-3.34865
CDC2/CycB1_1mM	CDC2/CycB1	-6.66184
CDC7/ASK_1mM	CDC7/ASK	8.48348
CDK2/CycA2_1mM	CDK2/CycA2	2.29885
CDK2/CycE1_1mM	CDK2/CycE1	-20.1858
CDK3/CycE1	CDK3/CycE1	-1.16959
CDK4/CycD3_1mM	CDK4/CycD3	-0.695518
CDK5/p25_1mM	CDK5/p25	-7.43149
CDK6/CycD3_1mM	CDK6/CycD3	2.07081
CDK7/CycH/MAT1_1mM	CDK7/CycH/MAT1	-0.303767
CDK9/CycT1_1mM	CDK9/CycT1	-2.92758
CHK1_1mM	CHK1	-1.19048
CHK2_1mM	CHK2	0.287356
CK1α_1mM	CK1α	-0.976909
CK1ε_1mM	CK1ε	-8.93551
CK2α1/β_1mM	CK2α1/β	-12.1875
CLK1_1mM	CLK1	1.98511
CLK2_1mM	CLK2	-1.1213
DAPK1_1mM	DAPK1	-0.614439
DYRK1A_1mM	DYRK1A	-11.4024
DYRK1B_1mM	DYRK1B	-8.19328
Erk1_1mM	Erk1	-4.89209
Erk2_1mM	Erk2	-3.83112
Erk5	Erk5	5.18576
GSK3α_1mM	GSK3α	-3.37159
GSK3β_1mM	GSK3β	-23.2048
HGK_1mM	HGK	-8.00582
HIPK4_1mM	HIPK4	-1.57593
IRAK4	IRAK4	-0.402145
JNK1_1mM	JNK1	-3.3033
JNK2_1mM	JNK2	-5.14419
JNK3_1mM	JNK3	0.655152
MAPKAPK2_1mM	MAPKAPK2	-8.51528
MINK_1mM	MINK	-2.22822
MST1_1mM	MST1	11.5415
NEK1_1mM	NEK1	-5.1756
NEK2_1mM	NEK2	-0.775194
NEK6_1mM	NEK6	-0.621118
NEK7_1mM	NEK7	-1.96078
NEK9_1mM	NEK9	-3.47528
p38α_1mM	p38α	-6.70554
p38β_1mM	p38β	0.724638
p38γ_1mM	p38γ	0.223881
p38δ_1mM	p38δ	-1.27033
p70S6K_1mM	p70S6K	8.26645
PBK_1mM	PBK	-0.645161
PDK1_1mM	PDK1	-4.94737
PIM1_1mM	PIM1	-3.58974
PIM2_1mM	PIM2	-13.9616
PKACα_1mM	PKACα	-6.9734
PKCα_1mM	PKCα	2.04248
PKCε_1mM	PKCε	18.8198
PKD2_1mM	PKD2	-17.2524
PLK1_1mM	PLK1	-9.22509
PLK3_1mM	PLK3	-3.29787
QIK_1mM	QIK	-3.9403
ROCK1_1mM	ROCK1	-4.52986
RSK1_1mM	RSK1	2.12431
RSK3_1mM	RSK3	-3.22188
RSK4_1mM	RSK4	-5.43616
SGK_1mM	SGK	-3.81012
SIK_1mM	SIK	8.91145
skMLCK	skMLCK	-7.05357
TNIK_1mM	TNIK	-3.01003
TSSK1_1mM	TSSK1	-2.58876
160

## Sheet: Figure 2h_U-118 MG
------------------	------------------	------------------	------------------	------------------		------------------	------------------	------------------
Grouping						0	2	4	7	9	11	14	16	18
------------------	------------------	------------------	------------------	------------------		------------------	------------------	------------------
Vehicle control						151	216	243	248	274	302	312	339	352
						±5	±18	±23	±32	±45	±51	±60	±64	±69
DS-6051b 25 mg/kg						154	178	195	175	197	216	208	215	206
						±5	±11	±12	±12	±20	±26	±31	±32	±36
DS-6051b 50 mg/kg						150	158	175	167	183	194	187	188	202
						±4	±3	±4	±4	±9	±8	±5	±11	±12
DS-6051b 100 mg/kg						150	132	142	124	140	150	144	145	154
						±4	±4	±7	±2	±8	±10	±10	±9	±8
DS-6051b 200 mg/kg						149	128	125	100	114	122	113	127	130
						±4	±11	±7	±8	±7	±7	±5	±10	±8
------------------	------------------	------------------	------------------	------------------	------------------	------------------	------------------	------------------
------------------					------------------	------------------	------------------	------------------
[17000359] Tumor volume (%inhibition)						(mm3)
------------------					------------------	------------------	------------------	------------------
Grouping					N	0	2	4
------------------					------------------	------------------	------------------	------------------
2.DS-6051b : 3 mg/kg 0.1ml/10g 0.3mg/ml 0.5%MC po					6	1	-5	13
3.DS-6051b : 10 mg/kg 0.1ml/10g 1mg/ml 0.5%MC po					6	0	-6	13
4.DS-6051b : 30 mg/kg 0.1ml/10g 3mg/ml 0.5%MC po					6	0	29	62
5.DS-6051b : 100 mg/kg 0.1ml/10g 10mg/ml 0.5%MC po					6	0	70	93
6.Crizotinib : 100 mg/kg 0.1ml/10g 10mg/ml 0.5%MC po					6	0	-12	-5
------------------					------------------	------------------	------------------	------------------
				0	2	4	7	9	11	14	16	18
Control				5	18	23	32	45	51	60	64	69
2.DS-6051b 25 mg/kg po				5	11	12	12	20	26	31	32	36
3.DS-6051b 50 mg/kg po				4	3	4	4	9	8	5	11	12
4.DS-6051b 100 mg/kg po				4	4	7	2	8	10	10	9	8
5.DS-6051b 200 mg/kg po				4	11	7	8	7	7	5	10	8

## Sheet: Figure 2i_PDX (CTG0848)
------------------	------------------	------------------	------------------	------------------		------------------	------------------	------------------
Grouping						0	4	7	11	14	18	21	26	28
------------------	------------------	------------------	------------------	------------------		------------------	------------------	------------------
Vehicle control						201	245	280	326	377	446	482	538	576
DS-6051b 10 mg/kg						200	205	203	194	172	158	151	153	132
DS-6051b 30 mg/kg						196	169	116	98	72	64	52	45	36
DS-6051b 100 mg/kg						203	175	114	88	68	49	50	40	29
------------------	------------------	------------------	------------------	------------------	------------------	------------------	------------------	------------------
------------------					------------------	------------------	------------------	------------------
[17000359] Tumor volume (%inhibition)						(mm3)
------------------					------------------	------------------	------------------	------------------
Grouping					N	0	2	4
------------------					------------------	------------------	------------------	------------------
2.DS-6051b : 3 mg/kg 0.1ml/10g 0.3mg/ml 0.5%MC po					6	1	-5	13
3.DS-6051b : 10 mg/kg 0.1ml/10g 1mg/ml 0.5%MC po					6	0	-6	13
4.DS-6051b : 30 mg/kg 0.1ml/10g 3mg/ml 0.5%MC po					6	0	29	62
5.DS-6051b : 100 mg/kg 0.1ml/10g 10mg/ml 0.5%MC po					6	0	70	93
6.Crizotinib : 100 mg/kg 0.1ml/10g 10mg/ml 0.5%MC po					6	0	-12	-5
------------------					------------------	------------------	------------------	------------------
				0	2	4	7	9	11	14	16	18
Control				18.7607	20.3999	20.359	31.7949	48.5577	63.3524	67.973	75.1793	73.9635
DS-6051b 10 mg/kg				20.3624	20.9004	18.693	14.7494	17.4267	14.2049	15.2363	17.9847	17.082
DS-6051b 30 mg/kg				17.5751	12.1345	9.48502	6.08861	4.92262	4.79595	4.92714	4.13871	4.07976
DS-6051b 100 mg/kg				19.5789	20.4831	8.08675	5.48219	4.05093	4.78934	5.54817	4.23005	3.7238

## Sheet: Figure 3e_KM12
------------------	------------------	------------------	------------------	------------------	------------------	------------------	------------------	------------------
[17000398] Tumor volume (average / SE)							(mm3)
------------------	------------------	------------------	------------------	------------------		------------------	------------------	------------------
Grouping						0	2	4	6	8
------------------	------------------	------------------	------------------	------------------		------------------	------------------	------------------
Vehicle control						170.924	238.481	384.403	634.355	939.028
DS-6051b 6.25 mg/kg						171.762	226.273	382.891	636.955	1017.59
DS-6051b 12.5 mg/kg						171.134	227.175	342.051	578.758	865.855
DS-6051b 25 mg/kg						171.21	223.634	329.39	419.866	661.131
DS-6051b 50 mg/kg						171.223	210.855	295.703	267.839	219.221
DS-6051b 100 mg/kg						170.78	223.025	239.403	213.381	160.951
DS-6051b 200 mg/kg						173.745	220.11	222.702	207.251	143.724
------------------	------------------	------------------	------------------	------------------	------------------	------------------	------------------	------------------
------------------					------------------	------------------	------------------	------------------
[17000359] Tumor volume (%inhibition)						(mm3)
------------------					------------------	------------------	------------------	------------------
Grouping					N	0	2	4
------------------					------------------	------------------	------------------	------------------
2.DS-6051b : 3 mg/kg 0.1ml/10g 0.3mg/ml 0.5%MC po					6	1	-5	13
3.DS-6051b : 10 mg/kg 0.1ml/10g 1mg/ml 0.5%MC po					6	0	-6	13
4.DS-6051b : 30 mg/kg 0.1ml/10g 3mg/ml 0.5%MC po					6	0	29	62
5.DS-6051b : 100 mg/kg 0.1ml/10g 10mg/ml 0.5%MC po					6	0	70	93
6.Crizotinib : 100 mg/kg 0.1ml/10g 10mg/ml 0.5%MC po					6	0	-12	-5
------------------					------------------	------------------	------------------	------------------
				0	2	4	6	8
Control				4.00446	12.6521	26.0658	34.1517	77.7461
				4.56189	7.92493	22.9847	55.1564	87.2575
				4.47988	8.14972	14.3402	45.5588	66.5408
2.DS-6051b 25 mg/kg po				4.48652	6.18085	20.2327	24.3441	37.3576
3.DS-6051b 50 mg/kg po				4.29415	10.1251	26.733	25.2367	20.4433
4.DS-6051b 100 mg/kg po				4.2747	8.92827	12.3693	9.99221	7.65409
5.DS-6051b 200 mg/kg po				4.46871	9.20808	5.9434	9.05235	6.86548

## Sheet: Figure 3a_IC50
	Cell Line	GI50 (nM)
		DS-6051b	Crizotinib
	Ba/F3-CD74-ROS1	0.7	2.6
	Ba/F3-CD74-ROS1L1951R	4.1	84
	Ba/F3-CD74-ROS1L2026M	3.5	56.5
	Ba/F3-CD74-ROS1G2032R	13.1	506.3
	Ba/F3-CD74-ROS1D2033N	27.4	22.6
	Ba/F3	1396.7	797.7

## Sheet: Figure 6c_ROS1-WT
[17000398] Tumor volume			(mm3)	(individual)
1.Vehicle control 0.1ml/10g 0.5%MC po
------------------	------------------	------------------	------------------
Animal No.	0	2	4
------------------	------------------	------------------	------------------
1	285	503	683
2	248	610	874
3	302	473	638
4	264	529	802
5	292	514	556
6	350	574	726
[17000398] Tumor volume			(mm3)	(individual)
2.DS-6051b : 3 mg/kg 0.1ml/10g 0.3mg/ml 0.5%MC po
------------------	------------------	------------------	------------------
Animal No.	0	2	4
------------------	------------------	------------------	------------------
1	254	432	493
2	264	372	538
3	301	464	649
4	290	388	477
5	291	467	529
6	339	632	616
[17000398] Tumor volume			(mm3)	(individual)
3.DS-6051b : 10 mg/kg 0.1ml/10g 1mg/ml 0.5%MC po
------------------	------------------	------------------	------------------
Animal No.	0	2	4
------------------	------------------	------------------	------------------
1	285	409	426
2	275	414	332
3	347	298	244
4	244	210	430
5	304	290	418
6	291	426	490
[17000398] Tumor volume			(mm3)	(individual)
4.DS-6051b : 30 mg/kg 0.1ml/10g 3mg/ml 0.5%MC po
------------------	------------------	------------------	------------------
Animal No.	0	2	4
------------------	------------------	------------------	------------------
1	294	254	81
2	313	206	71
3	322	238	92
4	244	130	62
5	289	167	82
6	256	140	52
[17000398] Tumor volume			(mm3)	(individual)
5.DS-6051b : 100 mg/kg 0.1ml/10g 10mg/ml 0.5%MC po
------------------	------------------	------------------	------------------
Animal No.	0	2	4
------------------	------------------	------------------	------------------
1	272	151	77
2	307	61	37
3	255	88	25
4	343	102	0
5	299	160	48
6	275	102	56
[17000398] Tumor volume			(mm3)	(individual)
6.Crizotinib : 100 mg/kg 0.1ml/10g 10mg/ml 0.5%MC po
------------------	------------------	------------------	------------------
Animal No.	0	2	4
------------------	------------------	------------------	------------------
1	236	117	38
2	292	154	68
3	285	129	13
4	332	176	89
5	317	138	26
6	269	193	30
------------------	------------------	------------------	------------------	------------------	------------------	------------------	------------------	------------------
[17000398] Tumor volume (average / SE)							(mm3)
------------------	------------------	------------------	------------------	------------------	------------------	------------------	------------------	------------------
Grouping					N	0	2	4
------------------	------------------	------------------	------------------	------------------	------------------	------------------	------------------	------------------
Vehicle control					6	290	534	713
						±14	±20	±47
DS-6051b 3 mg/kg					6	290	459	550
						±12	±38	±28
DS-6051b 10 mg/kg					6	291	341	390
						±14	±36	±36
DS-6051b 30 mg/kg					6	286	189	73
						±13	±21	±6
DS-6051b 100 mg/kg					6	292	111	41
						±13	±15	±11
Crizotinib 100 mg/kg					6	289	151	44
						±14	±12	±12
------------------	------------------	------------------	------------------	------------------	------------------	------------------	------------------	------------------
------------------					------------------	------------------	------------------	------------------
[17000359] Tumor volume (%inhibition)						(mm3)
------------------					------------------	------------------	------------------	------------------
Grouping					N	0	2	4
------------------					------------------	------------------	------------------	------------------
2.DS-6051b : 3 mg/kg 0.1ml/10g 0.3mg/ml 0.5%MC po					6	1	-5	13
3.DS-6051b : 10 mg/kg 0.1ml/10g 1mg/ml 0.5%MC po					6	0	-6	13
4.DS-6051b : 30 mg/kg 0.1ml/10g 3mg/ml 0.5%MC po					6	0	29	62
5.DS-6051b : 100 mg/kg 0.1ml/10g 10mg/ml 0.5%MC po					6	0	70	93
6.Crizotinib : 100 mg/kg 0.1ml/10g 10mg/ml 0.5%MC po					6	0	-12	-5
------------------					------------------	------------------	------------------	------------------
1.Vehicle control 0.1ml/10g 0.5%MC po				14	20	47
2.DS-6051b : 3 mg/kg 0.1ml/10g 0.3mg/ml 0.5%MC po				12	38	28
3.DS-6051b : 10 mg/kg 0.1ml/10g 1mg/ml 0.5%MC po				14	36	36
4.DS-6051b : 30 mg/kg 0.1ml/10g 3mg/ml 0.5%MC po				13	21	6
5.DS-6051b : 100 mg/kg 0.1ml/10g 10mg/ml 0.5%MC po				13	15	11
6.Crizotinib : 100 mg/kg 0.1ml/10g 10mg/ml 0.5%MC po				14	12	12

## Sheet: Figure 6d_G2032R
[17000359] Tumor volume			(mm3)	(individual)
1.Vehicle control 0.1ml/10g 0.5%MC po
------------------	------------------	------------------	------------------
Animal No.	0	2	4
------------------	------------------	------------------	------------------
1	212	284	421
2	198	342	536
3	239	359	369
4	219	279	494
5	206	299	442
6	174	229	318
[17000359] Tumor volume			(mm3)	(individual)
2.DS-6051b : 3 mg/kg 0.1ml/10g 0.3mg/ml 0.5%MC po
------------------	------------------	------------------	------------------
Animal No.	0	2	4
------------------	------------------	------------------	------------------
1	209	268	315
2	176	295	382
3	206	345	494
4	228	461	511
5	193	262	254
6	226	247	290
[17000359] Tumor volume			(mm3)	(individual)
3.DS-6051b : 10 mg/kg 0.1ml/10g 1mg/ml 0.5%MC po
------------------	------------------	------------------	------------------
Animal No.	0	2	4
------------------	------------------	------------------	------------------
1	191	359	387
2	209	340	387
3	223	317	397
4	206	170	247
5	238	402	507
6	180	313	310
[17000359] Tumor volume			(mm3)	(individual)
4.DS-6051b : 30 mg/kg 0.1ml/10g 3mg/ml 0.5%MC po
------------------	------------------	------------------	------------------
Animal No.	0	2	4
------------------	------------------	------------------	------------------
1	182	211	125
2	186	180	182
3	214	182	178
4	218	239	174
5	236	199	149
6	205	252	170
[17000359] Tumor volume			(mm3)	(individual)
5.DS-6051b : 100 mg/kg 0.1ml/10g 10mg/ml 0.5%MC po
------------------	------------------	------------------	------------------
Animal No.	0	2	4
------------------	------------------	------------------	------------------
1	239	106	28
2	207	92	32
3	225	101	38
4	191	63	31
5	201	102	22
6	183	74	36
[17000359] Tumor volume			(mm3)	(individual)
6.Crizotinib : 100 mg/kg 0.1ml/10g 10mg/ml 0.5%MC po
------------------	------------------	------------------	------------------
Animal No.	0	2	4
------------------	------------------	------------------	------------------
1	176	276	596
2	197	328	399
3	218	311	455
4	202	354	388
5	229	322	412
6	224	411	461
------------------	------------------	------------------	------------------	------------------	------------------	------------------	------------------	------------------
[17000359] Tumor volume (average / SE)							(mm3)
------------------	------------------	------------------	------------------	------------------	------------------	------------------	------------------	------------------
Grouping					N	0	2	4
------------------	------------------	------------------	------------------	------------------	------------------	------------------	------------------	------------------
Vehicle control					6	208	299	430
						±9	±19	±33
DS-6051b 3 mg/kg					6	206	313	374
						±8	±33	±44
DS-6051b 10 mg/kg					6	208	317	373
						±9	±32	±36
DS-6051b 30 mg/kg					6	207	211	163
						±8	±12	±9
DS-6051b 100 mg/kg					6	208	90	31
						±9	±7	±2
Crizotinib 100 mg/kg					6	208	334	452
						±8	±19	±31
------------------	------------------	------------------	------------------	------------------	------------------	------------------	------------------	------------------
------------------					------------------	------------------	------------------	------------------
[17000359] Tumor volume (%inhibition)						(mm3)
------------------					------------------	------------------	------------------	------------------
Grouping					N	0	2	4
------------------					------------------	------------------	------------------	------------------
2.DS-6051b : 3 mg/kg 0.1ml/10g 0.3mg/ml 0.5%MC po					6	1	-5	13
3.DS-6051b : 10 mg/kg 0.1ml/10g 1mg/ml 0.5%MC po					6	0	-6	13
4.DS-6051b : 30 mg/kg 0.1ml/10g 3mg/ml 0.5%MC po					6	0	29	62
5.DS-6051b : 100 mg/kg 0.1ml/10g 10mg/ml 0.5%MC po					6	0	70	93
6.Crizotinib : 100 mg/kg 0.1ml/10g 10mg/ml 0.5%MC po					6	0	-12	-5
------------------					------------------	------------------	------------------	------------------
1.Vehicle control 0.1ml/10g 0.5%MC po				9	19	33
2.DS-6051b : 3 mg/kg 0.1ml/10g 0.3mg/ml 0.5%MC po				8	33	44
3.DS-6051b : 10 mg/kg 0.1ml/10g 1mg/ml 0.5%MC po				9	32	36
4.DS-6051b : 30 mg/kg 0.1ml/10g 3mg/ml 0.5%MC po				8	12	9
5.DS-6051b : 100 mg/kg 0.1ml/10g 10mg/ml 0.5%MC po				9	7	2
6.Crizotinib : 100 mg/kg 0.1ml/10g 10mg/ml 0.5%MC po				8	19	31

## Sheet: Figure 7a 7c_HCC78
	Experiment No.			JFCR.160727
	Tumor Name			HCC78		Strain	BALB/c-nu
	transpl. Date			160727		Born	160612-0618
				160728		sex	♀
	1	HCC78_Xe3_WT
	2	HCC78_Xe3_G2032R
	2012-08-22	0	3	6	9	14	17	21	25	28	31	35	38	43	48	52	55																				2012-08-22	0	3	6	9	14	17	21	25	28	31	35	38
	2012-08-22	2012-08-22	2012-08-25	2012-08-28	2012-08-31	2012-09-05	2012-09-08	2012-09-12	2012-09-16	2012-09-19	2012-09-22	2012-09-26	2012-09-29	2012-10-04	2012-10-09	2012-10-13	2012-10-16																				2012-08-22	2012-08-22	2012-08-25	2012-08-28	2012-08-31	2012-09-05	2012-09-08	2012-09-12	2012-09-16	2012-09-19	2012-09-22	2012-09-26	2012-09-29
Expe.No.
tumor:		HCC78_Xe3_WT																																						HCC78_Xe3_G2032R
1	Original Data																		LWW/2	Vihicle																	Original Data
	No.	0	3	6	9	14	17	21	25	28	31	35	38	43	48	52	55			0	3	6	9	14	17	21	25	28	31	35	38	43	48	52	55		No.	0	3	6	9	14	17	21	25	28	31	35	38
	1. L		8.09	9.02	8.65	8.42	9.32	9.68	9.65	10.56	10.55	11.68	11.04	11.87	12.22	12.42	13.09		1	170.591	253.728	275.092	258.431	274.856	361.691	343.954	396.928	498.846	538.103	579.337	535.564	558.424	657.05	670.383	900.546		1. L		7.69	8.63	8.52	9.65	9.8	10.28	12.17	10.67	11.88	11.41	13.19
	W		7.92	7.81	7.73	8.08	8.81	8.43	9.07	9.72	10.1	9.96	9.85	9.7	10.37	10.39	11.73		2	170.413	254.406	234.401	240.096	250.809	319.883	397.075	492.269	466.606	507.502	671.423	572.729	694.366	961.62	776.386	681.098		W		7.65	8.23	8.23	8.54	8.58	9.33	8.82	8.76	10.06	10.44	9.68
	2. L		9.47	8.29	8.27	9.21	9.22	9.87	10.75	10.45	11.39	12.18	11.57	12.29	12.63	12.74	12.84		3	151.048	224.408	297.706	274.216	332.838	383.997	409.516	537.99	510.284	633	721.931	759.921	906.79	797.793	960.248	989.108		2. L		8.22	9.07	8.7	8.99	8.87	10.27	10.12	9.93	10.5	12.5	13.2
	W		7.33	7.52	7.62	7.38	8.33	8.97	9.57	9.45	9.44	10.5	9.95	10.63	12.34	11.04	10.3		4	131.771	188.097	229.251	259.739	257.925	339.892	347.2	509.028	524.362	587.285	531.633	553.02	680.002	547.67	698.45	734.993		W		7.91	8.2	7.97	8.79	8.81	9.3	10.12	9.88	10.47	10.78	10.89
	3. L		8.13	9.12	9.25	9.9	9.85	10.34	11.09	10.67	11.31	12.02	12.03	12.49	11.94	12.43	12.97		5	105.875	120.857	137.569	166.185	162.302	223.476	328.015	456.542	319.526	360.834	419.516	462.587	514.182	605.388	767.136	750.075		3. L		8.3	8.47	8.68	10.25	10.26	11	11.51	10.51	11.27	12.18	12.49
	W		7.43	8.08	7.7	8.2	8.83	8.9	9.85	9.78	10.58	10.96	11.24	12.05	11.56	12.43	12.35		6	102.97	176.385	203.268	220.36	227.058	278.701	313.924	345.456	402.11	420.163	439.608	505.107	544.333	681.691	781.559	726.414		W		6.98	7.55	7.93	7.93	7.71	9.19	8.41	8.65	9.11	8.95	8.89
	4. L		7.4	7.98	8.43	8.02	10.31	10.85	11.95	12.31	11.56	12.32	11.54	12.97	12.37	12.94	13.91		Mean	138.778	202.98	229.548	236.505	250.965	317.94	356.614	456.369	453.622	507.814	528.303	525.802	598.261	622.95				4. L		7.39	7.85	7.11	8.2	8.47	9.47	10.67	10.55	11.21	11.23	11.5
	W		7.13	7.58	7.85	8.02	8.12	8	9.23	9.23	10.08	9.29	9.79	10.24	9.41	10.39	10.28		S.D.	30.2565	51.6764	56.3813	39.1438	56.1338	58.6966	38.2751	72.8817	78.8209	102.167	103.441	43.1937	82.8887	59.4105				W		6.69	7.14	6.91	7.48	8.13	8.74	9.3	9.41	10.3	10.78	11.36
	5. L		6.37	7.37	7.7	7.02	8.14	9.08	10.16	8.95	9.07	9.87	10.36	10.84	11.13	12.89	12.11																				5. L		6.6	6.62	7.28	7.63	7.47	8.79	8.69	8.58	9.59	9.42	9.88
	W		6.16	6.11	6.57	6.8	7.41	8.5	9.48	8.45	8.92	9.22	9.45	9.74	10.43	10.91	11.13		LWW/2	Crizotinib 50mg/kg																	W		6.18	6.32	6.75	7.04	7.46	8.66	8.67	8.51	9.08	9.03	9.44
	6. L		7.22	7.93	8.07	7.78	8.31	9.07	9.32	9.44	9.8	9.6	10.37	10.63	11.56	12.07	11.92			0	3	6	9	14	17	21	25	28	31	35	38	43	48	52	55		6. L		6.11	6.95	7.16	6.9	7.95	8.64	9.72	9.98	10.33	10.89	11.21
	W		6.99	7.16	7.39	7.64	8.19	8.32	8.61	9.23	9.26	9.57	9.87	10.12	10.86	11.38	11.04		7	179.561	152.568	162.498	137.731	126.615	79.0204	44.2444	37.22	24.443	8.625	20.1864	23.8263	28.2045	27.5052	62.0052	87.725		W		5.8	6.55	6.95	6.69	6.64	7.57	7.84	7.72	8.46	8.62	8.9
	7. L		6.9	7.07	6.81	6.36	5.8	4.55	4.45	4.06	2.76	4.34	3.89	3.99	3.85	5.76	5.8		8	161.77	128.299	73.7525	55.8091	42.527	42.2839	52.2093	37.1917	35.385	41.8147	40.4496	40.6668	75.9203	83.3926	71.3776	83.9734		7. L		7.52	7.97	8.1	8.15	8.52	9.8	9.66	9.51	9.91	10.83	11.65
	W		6.65	6.78	6.36	6.31	5.22	4.41	4.09	3.47	2.5	3.05	3.5	3.76	3.78	4.64	5.5		9	148.775	123.852	92.7369	58.0984	68.2587	72.1554	65.6689	40.08	46.1185	54.5856	122.772	72.0087	92.1436	146.975	174.484	181.675		W		7.35	7.32	7.86	7.74	8.09	8.83	9.23	9.37	9.63	9.63	10.52
	8. L		6.59	6.02	5.14	4.6	4.66	4.85	4.58	4.21	4.63	4.5	4.44	5.53	5.96	5.97	6.91		10	137.119	80.5543	86.8611	66.179	62.7264	54.4089	49.2914	44.9036	53.449	64.2102	84.5539	77.7641	129.831	162.566	231.686	238.382		8. L		7.28	8	7.88	6.94	8.04	9.54	9.13	9.75	10.13	10.49	10.83
	W		6.24	4.95	4.66	4.3	4.26	4.64	4.03	4.1	4.25	4.24	4.28	5.24	5.29	4.89	4.93		11	113.325	87.4855	66.0931	81.5567	60.1451	52.0215	43.1894	36.6559	30.475	46.6554	39.0932	50.9848	38.4552	45.6536	86.0852	92.2625		W		6.63	7.23	7.37	6.58	7.58	8.49	8.78	8.86	10.05	8.65	9.21
	9. L		6.95	6.48	5.15	6	5.42	5.15	5.01	4.7	5.32	6.45	6.41	7.03	8.22	8.06	8.6		12	91.526	47.4253	62.2644	46.4099	43.5379	29.2352	22.7338	19.5564	30.4602	41.5933	39.1895	44.9306	100.248	131.479	193.857	246.81		9. L		7.02	6.8	6.93	8.91	6.72	8.15	8.14	8.46	9.49	9.25	9.12
	W		5.97	5.35	4.75	4.77	5.16	5.05	4	4.43	4.53	6.17	4.74	5.12	5.98	6.58	6.5		Mean	138.679	103.364	90.7011	74.2973	67.3017	54.8542	46.2229	35.9346	36.7218	42.914	57.7075	51.6969	77.4671	99.5953	136.583	155.138		W		5.94	6.13	6.88	7.16	6.65	7.52	7.43	7.96	8.38	8.64	8.88
	10. L		5.89	6.4	5.19	5.12	5.57	4.89	4.79	5.03	5.22	6.23	5.6	7.31	8.14	8.84	8.73		S.D.	32.1717	38.3773	37.0815	33.2396	30.8858	18.4711	14.0589	8.59799	10.9443	18.8809	38.3385	20.1831	38.5422	55.8497	72.2842	76.9411		10. L		8.04	8.01	7.64	6.32	8.42	10.41	11.63	11.75	12.35	13.59	14.2
	W		5.23	5.21	5.05	4.95	4.42	4.49	4.33	4.61	4.96	5.21	5.27	5.96	6.32	7.24	7.39																				W		6.35	7.37	6.33	5.76	6.91	7.46	8.44	8.64	9.87	9.49	10.24
	11. L		5.66	5.33	6.15	5.01	4.96	4.65	4.34	4.55	4.67	4.72	4.84	4.36	4.87	5.63	6.1		LWW/2	Crizotinib 100mg/kg																	11. L		6.12	6.78	6.36	8.28	5.8	6.97	6.75	6.96	6.82	7.31	7
	W		5.56	4.98	5.15	4.9	4.58	4.31	4.11	3.66	4.47	4.07	4.59	4.2	4.33	5.53	5.5			0	3	6	9	14	17	21	25	28	31	35	38	43	48	52	55		W		5.92	6.11	5.56	7.96	5.82	6.6	6.54	6.62	6.64	6.82	6.53
	12. L		6.5	5.71	5.02	5.18	5.71	3.82	4.07	4.11	4.52	6.29	5.07	6.58	6.44	8.12	7.99		13	172.694	103.198	67.8107	25.4562	13.1528	18.8538	9.88939	5.23494	6.54537	9.99492	8.68352	5.37021	4.87505	7.18963	15.8247	16.3082		12. L		6.01
	W		3.82	4.67	4.3	4.1	3.2	3.45	3.1	3.85	4.29	3.53	4.21	5.52	6.39	6.91	7.86		14	167.706	100.243	77.3474	39.8581	26.2736	19.3072	18.5563	11.6105	16.5182	15.4791	15.2561	19.9365	41.2207	61.7741	108.45	150.058		W		4.88
	13. L		5.99	5.58	3.78	3.69	3.36	3.09	2.42	2.78	2.89	2.65	2.26	2.19	2.56	3.21	3.6		15	149.485	88.1038	55.6501	23.8264	13.955	13.4996	13.365	15.4628	10.1272	11.248	11.4928	5.26654	12.905	16.5641	11.7652	17.4407		13. L		7.25	6.92	7.02	6.92	7.94	8.59	9.16	8.55	9.98	10.28	11.75
	W		5.87	4.93	3.67	2.67	3.35	2.53	2.08	2.17	2.63	2.56	2.18	2.11	2.37	3.14	3.01		16	133.258	76.516	0	0	0	0	0	0	0	0	0	0	0	0	0	0		W		6.69	6.9	6.23	6.71	6.62	8	7.22	7.61	7.88	9.02	9.47
	14. L		6.85	5.81	4.86	4.1	3.38	3.67	2.92	3.46	3.16	3.28	4.49	4.81	5.43	6.47	7.49		17	110.697	63.379	48.6308	32.1715	15.1891	18.1863	14.4383	12.4939	18.2484	18.5092	0	0	0	0	0	0		14. L
	W		5.41	5.16	4.05	3.58	3.38	3.18	2.82	3.09	3.13	3.05	2.98	4.14	4.77	5.79	6.33		18	97.8066	72.0344	52.6884	29.1298	22.1788	19.6474	10.6608	7.96167	9.69105	7.47177	13.1585	7.52547	7.1582	8.12851	20.8434	17.4348		W
	15. L		5.7	5.06	3.76	3.04	3.02	3.01	3.26	2.82	2.89	2.87	2.3	3.2	3.36	2.98	3.85		Mean	146.923	90.895	63.3741	29.5676	18.8901	17.827	13.1179	10.0675	10.7205	11.0485	12.1477	9.52468	16.5397	23.4141	39.2209	50.3104		15. L		6.74	6.26	6.9	6.57	7.19	8.81	8.8	9.13	9.26	10.26	10.7
	W		5.56	4.69	3.56	3.03	2.99	2.98	3.08	2.68	2.79	2.83	2.14	2.84	3.14	2.81	3.01		S.D.	34.23	14.169	11.3839	7.20996	6.39281	2.90323	3.91992	4.44517	4.18159	3.3453	2.77568	7.01888	16.7972	25.9184	46.3021	66.5005		W		6.27	5.95	6.19	6.04	6.55	7.42	8.26	8.73	8.52	9.97	10.55
	16. L		5.93																																		16. L		6	6.58	6.45	7.13	6.61	7.64	8.72	8.57	8.81	8.59	9.18
	W		5.08																LWW/2	DS6051b 50mg/kg																	W		5.65	6.25	6.3	6.18	6.52	6.76	7.24	7.89	7.65	8.52	8.81
	17. L		5.03	5.14	4.6	3.74	3.34	3.23	3.12	3.52	3.42									0	3	6	9	14	17	21	25	28	31	35	38	43	48	52	55		17. L		5.36	5.77	5.56	6.7	5.89	6.33	7.39	7.6	9.05	9.01	9.75
	W		5.02	4.35	3.74	2.85	3.3	2.99	2.83	3.22	3.29								19	173.191	97.0384	53.9222	36.5117	26.733	17.9892	17.0056	9.70724	7.05757	6.95401	11.0152	8.88733	8.85881	2.08088	0.94221	2.49025		W		4.9	5.4	5.37	5.95	5.27	6.32	6.5	6.56	8.12	8.7	8.11
	18. L		5.39	4.98	4.21	3.58	3.46	2.84	2.61	2.76	2.51	3.24	2.57	2.73	2.56	4.31	3.47		20	152.388	89.8319	43.8016	47.9683	20.0322	27.1641	17.8052	10.2105	6.34205	6.54182	9.83508	10.4202	7.16615	3.09313	3.56487	10.0618		18. L		6.07	6.61	6.21	6.89	6.53	7.89	7.59	7.34	8.02	8.92	9.81
	W		5.17	4.6	3.72	3.52	3.37	2.74	2.47	2.65	2.44	2.85	2.42	2.29	2.52	3.11	3.17		21	152.053	95.1857	69.4646	55.2406	21.7987	23.6439	19.9729	19.6199	9.83869	10.7037	11.1862	7.59562	16.5877	7.64978	4.86907	6.1601		W		4.91	5.07	4.64	5.05	5.24	6.29	6.57	6.81	7.95	8.19	9.7
	19. L		5.87	4.8	4.24	4.08	3.47	3.26	2.85	2.6	2.54	2.81	2.89	2.79	1.9	1.45	2.47		22	131.838	84.1501	31.1805	19.3106	13.3444	19.473	12.8576	8.50513	5.44972	5.33086	4.11375	4.28	8.54906	2.21841	3.82151	6.21209		19. L		8.31	8.16	7.19	6.19	6.31	6.26	6.12	6.39	7.78	6.53	7.07
	W		5.75	4.74	4.15	3.62	3.22	3.23	2.61	2.33	2.34	2.8	2.48	2.52	1.48	1.14	1.42		23	128.636	72.8978	42.6906	36.7321	19.7897	27.216	15.3679	7.935	5.10114	10.8977	4.91725	10.9558	6.63895	2.7392	4.00395	4.1154		W		6.51	6.74	5.78	5.61	5.79	5.42	6.01	5.97	6.56	6.33	6.15
	20. L		6.67	4.85	4.78	3.57	3.99	3.31	2.74	2.44	2.41	2.78	3.18	2.64	2.02	2.41	2.72		24	92.2705	43.4454	35.537	28.2359	15.0396	17.7191	8.15674	6.59998	5.56031	9.66536	8.04807	9.12901	9.07137	6.43156	19.9401	15.5259		20. L		7.57	7.87	6.49	6.58	6.25	6.35	8.06	8.35	9.23	10.53	10.37
	W		5.19	4.25	4.48	3.35	3.69	3.28	2.73	2.28	2.33	2.66	2.56	2.33	1.75	1.72	2.72		Mean	138.396	80.4249	46.0994	37.3332	19.4563	22.2009	15.1943	10.4296	6.55825	8.34891	8.18593	8.54466	9.47866	4.03549	6.19029	7.42759		W		6.5	6.43	5.88	5.68	5.61	5.65	6.42	6.14	6.59	7.26	6.92
	21. L		5.88	5.67	5.29	3.6	3.95	4.13	3.56	3.05	2.79	3.21	2.49	3.43	3.19	2.34	2.37		S.D.	27.7806	20.1017	13.8432	12.9799	4.81127	4.40756	4.19404	4.68238	1.75529	2.37042	3.06633	2.40325	3.61562	2.38726	6.86483	4.7107		21. L		6.66	7.73	6.77	6.55	6.4	7.27	8.1	8.65	9.18	10.72	10.41
	W		5.69	4.95	4.57	3.48	3.46	3.11	3.32	2.54	2.77	2.64	2.47	3.11	2.19	2.04	2.28																				W		6.35	6.55	6.55	6.28	6.29	6.9	7.99	8.62	8.81	10.16	9.98
	22. L		5.88	4.63	4.32	3.38	3.71	3.28	2.7	2.38	2.35	2.12	2.14	2.78	1.8	2.01	2.39		LWW/2	DS6051b 100mg/kg																	22. L		6.12	6.48	5.62	5.09	5.73	6.19	6.58	7.25	6.51	7.72	7.45
	W		5.35	3.67	2.99	2.81	3.24	2.8	2.51	2.14	2.13	1.97	2	2.48	1.57	1.95	2.28			0	3	6	9	14	17	21	25	28	31	35	38	43	48	52	55		W		5.56	5.15	5.34	4.63	4.9	5.08	6.29	6.22	6.44	6.19	6.04
	23. L		5.54	5.03	4.83	4.04	4.2	3.37	3	2.27	2.8	2.56	2.94	2.51	2.14	2.29	2.28		25	189.649	88.8829	53.529	31.7316	11.7858	20.3213	14.0981	11.2086	4.95373	8.29553	8.3942	4.29971	6.60197	6.1364	10.8485	6.80353		23. L		6.72	5.64	5.38	4.82	5.37	5.4	6.12	5.98	7.13	6.61	6.89
	W		5.13	4.12	3.9	3.13	3.6	3.02	2.3	2.12	2.79	1.96	2.73	2.3	1.6	1.87	1.9		26	154.275	64.0356	40.8733	27.1302	15.7949	16.3458	12.3634	14.0934	7.56583	12.5328	10.4341	3.33347	7.3205	8.30527	4.1788	6.1605		W		4.41	3.99	4.43	3.39	3.73	4.36	4.6	4.48	4.62	5.14	4.42
	24. L		4.55	4.42	4.17	3.13	3.86	2.88	2.37	2.34	3.02	2.89	2.83	3.4	2.61	3.64	3.36		27	140.521	56.7447	39.0184	16.1697	20.1359	25.6172	17.4851	6.62387	7.86615	6.8479	8.54906	8.34763	15.1088	4.41784	0.367598	3.84209		24. L		4.91	4.25	4.86	4.22	4.59	5.93	6.17	6.46	5.84	7.51	8.66
	W		4.37	4.01	3.68	3.1	3.03	2.38	2.36	2.18	2.53	2.36	2.54	2.31	2.22	3.31	3.04		28	130.344	61.0313	32.1254	20.1444	12.5324	21.1897	14.654	8.60891	5.60442	5.49147	5.34834	7.67693	13.995	1.92039	2.56271	4.22576		W		4.4	4.1	4.42	3.69	4.33	5.33	5.59	6.27	5.19	7.14	7.46
	25. L		5.51	4.93	4.13	3.05	3.6	3.24	3.03	2.29	3.03	3.04	2.54	2.54	2.32	2.89	2.55		29	123.786	94.331	0	0	0	0	0	0	0	0	0	0	0	0	0	0		25. L		6.53	5.97	4.81	4.59	4.83	4.42	4.4	4.59	4.86	5.52	5.47
	W		5.68	4.66	3.92	2.78	3.36	2.95	2.72	2.08	2.34	2.35	1.84	2.28	2.3	2.74	2.31		30	92.4338	56.2367	48.7145	17.0508	19.6199	22.9842	16.9179	4.72692	3.23699	7.82558	1.55394	6.11122	2.28323	0.181805	0.029602	3.61315		W		6.17	5.09	4.76	4.32	4.75	4.26	4.32	3.94	4.84	5.03	5.12
	26. L		5.4	4.34	3.9	3.33	3.38	2.92	3.05	2.74	2.96	2.8	2.28	2.5	2.79	2.39	2.5		Mean	141.445	65.3862	42.8521	22.4453	15.9738	21.2917	15.1037	9.05234	5.84542	8.19865	6.85592	5.95379	9.06189	4.19234	3.59744	4.92901		26. L		6.19	5.61	4.87	4.52	4.54	4.69	4.1	4.29	4.54	5.19	5.62
	W		4.87	4.34	3.73	3.08	3.11	2.91	3.04	2.35	2.91	2.73	1.71	2.42	2.44	1.87	2.22		S.D.	35.4063	13.521	8.397	6.74465	3.87399	3.42741	2.10267	3.70356	1.91704	2.64984	3.47922	2.14047	5.38364	3.24008	4.39169	1.4524		W		5.92	5.07	4.54	4.09	4.09	4.38	3.85	3.83	4.29	5.16	5.35
	27. L		5.03	4.28	3.28	3.61	4.02	3.48	2.92	3	2.48	2.78	2.65	3.38	2.3	1.24	1.98																				27. L		5.96	5.21	4.29	4.18	4.13	4.37	5.68	5.02	6.15	8.43	9.49
	W		4.75	4.27	3.14	3.34	3.57	3.17	2.13	2.29	2.35	2.48	2.51	2.99	1.96	0.77	1.97		mean																		W		5.74	4.8	4.25	3.76	3.78	3.71	4.67	4.65	5.35	6.84	7.61
	28. L		5.32	4.16	3.59	3.22	3.54	3.13	2.94	2.72	2.83	2.38	3.06	3.11	1.73	1.86	2.2			0	3	6	9	14	17	21	25	28	31	35	38	43	48	52	55		28. L		5.92	5.07	4.68	3.58	4.28	3.48	3.26	3.79	3.02	4.21	5.18
	W		4.79	3.93	3.35	2.79	3.46	3.06	2.42	2.03	1.97	2.12	2.24	3	1.49	1.66	1.96		vihicle	1	1.46262	1.65407	1.70419	1.80839	2.291	2.56967	3.28848	3.26869	3.65919	3.80682	3.7888	4.31092	4.48882				W		5.08	4.69	3.78	3.4	3.94	3.36	3.17	2.93	2.96	4.14	4.7
	29. L		5.91																Crizotinib 50mg/kg	1	0.745347	0.654035	0.53575	0.485305	0.395548	0.333308	0.25912	0.264797	0.309448	0.416122	0.372781	0.558607	0.71817	0.984882	1.11868		29. L		6.43	5.46	4.77	4.18	3.84	4.19	4.54	5.62	4.85	4.75	5.45
	W		5.65																Crizotinib 100mg/kg	1	0.618657	0.431343	0.201246	0.128571	0.121336	0.0892839	0.0685222	0.0729665	0.075199	0.0826808	0.0648277	0.112574	0.159363	0.266949	0.342427		W		5.04	5.01	4.65	4.03	3.65	3.94	3.98	4.76	4.56	4.72	5.14
	30. L		5.07	4.79	3.69	3.56	4	3.41	2.34	2.09	2.74	2.35	2.48	1.74	0.81	0.41	1.94		DS6051b 50mg/kg	1	0.581122	0.333098	0.269756	0.140584	0.160416	0.109789	0.0753607	0.0473875	0.0603263	0.0591486	0.0617406	0.0684894	0.029159	0.0447288	0.0536691		30. L		5.4	5.11	4.79	3.92	3.87	3.65	3.26	3.6	4.38	4.35	5.08
	W		4.71	4.51	3.04	3.32	3.39	3.15	2.01	1.76	2.39	1.15	2.22	1.62	0.67	0.38	1.93		DS6051b 100mg/kg	1	0.462274	0.30296	0.158686	0.112933	0.15053	0.106782	0.0639992	0.0413266	0.0579637	0.0484707	0.0420927	0.0640667	0.0296394	0.0254335	0.0348476		W		5.16	4.84	4.55	3.41	3.66	3.49	3.23	3.53	4.19	4.05	4.26
																			SD
																				0	3	6	9	14	17	21	25	28	31	35	38	43	48	52	55
																			vihicle	0.218021	0.254589	0.245619	0.16551	0.223672	0.184615	0.107329	0.159699	0.173759	0.20119	0.195799	0.0821482	0.138549	0.0953697
																			Crizotinib 50mg/kg	0.231987	0.371283	0.408832	0.447386	0.458915	0.33673	0.304153	0.239268	0.298031	0.43997	0.66436	0.390413	0.49753	0.560766	0.529234	0.495953
																			Crizotinib 100mg/kg	0.232979	0.155883	0.17963	0.243847	0.338422	0.162856	0.298823	0.441537	0.390057	0.302784	0.228494	0.736915	1.01557	1.10696	1.18055	1.3218
																			DS6051b 50mg/kg	0.200732	0.249944	0.300289	0.347677	0.247286	0.198531	0.276027	0.448951	0.267646	0.28392	0.374586	0.281258	0.381449	0.591565	1.10897	0.634216
																			DS6051b 100mg/kg	0.250319	0.206787	0.195953	0.300493	0.242522	0.160974	0.139215	0.409127	0.327956	0.323205	0.507477	0.359514	0.594096	0.772858	1.22078	0.294663
[truncated: 21 more columns]

## Sheet: Supp S1b
Kinase	% inhibition
ABL	-1.09815
ACK	96.1151
ALK	86.302
ARG	-0.121581
AXL	17.9551
BLK	0.17762
BMX	9.96441
BRK	13.4021
BTK	17.8571
CSK	0.980392
DDR1	87.9747
DDR2	43.4888
EGFR	3.66066
EGFR(d746-750)	-3.42577
EGFR(d746-750/T790M)	-0.861394
EGFR(L858R)	0.666667
EGFR(L861Q)	-3.61328
EGFR(T790M)	-1.64159
EGFR(T790M/L858R)	3.9818
EPHA1	4.77897
EPHA2	-2.18341
EPHA3	2.83063
EPHA4	-3.3622
EPHA5	-8.98936
EPHA6	-5.71553
EPHA7	-4.86431
EPHA8	-9.11681
EPHB1	-3.54796
EPHB2	-1.67144
EPHB3	-0.699301
EPHB4	-6.20615
FAK	25.1132
FER	5.51129
FES	5.10328
FGFR1	3.36826
FGFR2	4.83871
FGFR3	1.25691
FGFR4	3.73913
FGR	6.28613
FLT1	-3.11762
FLT3	18.7916
FLT4	-4.3765
FMS	32.1172
FRK	8.14307
FYN(isoform a)	2.19561
FYN(isoform b)	0.122775
HCK	-5.95514
HER2	8.66794
HER4	28.5
IGF1R	3.42231
INSR	9.44074
IRR	16.8279
ITK	-2.49126
JAK1	-1.97368
JAK2	32.9745
JAK3	0.0921659
KDR	-5.3999
KIT	38.0213
LCK	0.269542
LTK	86.9058
LYNa	3.09331
LYNb	4.811
MER	7.12058
MET	-6.24041
MUSK	33.5826
PDGFRα	5.68455
PDGFRβ	3.06494
PYK2	8.90841
RET	0.598404
RET(G691S)	-0.255537
RET(M918T)	0.917431
RET(S891A)	2.52824
RET(Y791F)	-4.25184
RON	9.16201
ROS	101.147
SRC	9.00206
SRM	-3.0623
SYK	-2.51142
TEC	-1.15486
TIE2	-2.20152
TNK1	12.7142
TRKA	100
TRKB	95.2077
TRKC	95.8249
TXK	59.735
TYK2	8.29082
TYRO3	-1.17096
YES	8.96391
AKT1	-1.26342
AMPKα1/β1/γ1	-3.56633
AurA	-15.6522
AurB	-12.2449
AurC	-19.0157
BRSK1	-4.83425
CaMK1α	-8.59375
CaMK4	-3.34865
CDC2/CycB1	-6.66184
CDC7/ASK	8.48348
CDK2/CycA2	2.29885
CDK2/CycE1	-20.1858
CDK3/CycE1	-1.16959
CDK4/CycD3	-0.695518
CDK5/p25	-7.43149
CDK6/CycD3	2.07081
CDK7/CycH/MAT1	-0.303767
CDK9/CycT1	-2.92758
CHK1	-1.19048
CHK2	0.287356
CK1α	-0.976909
CK1ε	-8.93551
CK2α1/β	-12.1875
CLK1	1.98511
CLK2	-1.1213
DAPK1	-0.614439
DYRK1A	-11.4024
DYRK1B	-8.19328
Erk1	-4.89209
Erk2	-3.83112
Erk5	5.18576
GSK3α	-3.37159
GSK3β	-23.2048
HGK	-8.00582
HIPK4	-1.57593
IRAK4	-0.402145
JNK1	-3.3033
JNK2	-5.14419
JNK3	0.655152
MAPKAPK2	-8.51528
MINK	-2.22822
MST1	11.5415
NEK1	-5.1756
NEK2	-0.775194
NEK6	-0.621118
NEK7	-1.96078
NEK9	-3.47528
p38α	-6.70554
p38β	0.724638
p38γ	0.223881
p38δ	-1.27033
p70S6K	8.26645
PBK	-0.645161
PDK1	-4.94737
PIM1	-3.58974
PIM2	-13.9616
PKACα	-6.9734
PKCα	2.04248
PKCε	18.8198
PKD2	-17.2524
PLK1	-9.22509
PLK3	-3.29787
QIK	-3.9403
ROCK1	-4.52986
RSK1	2.12431
RSK3	-3.22188
RSK4	-5.43616
SGK	-3.81012
SIK	8.91145
skMLCK	-7.05357
TNIK	-3.01003
TSSK1	-2.58876

[truncated: 10 more sheets: Supp Table S1a, Supp Table S1c, Supp Figure S5a_U-118 MG, Supp Figure S5c_KM12, Supp Figure S5d, Supp Figure S5e, Supp Figure S5b, Supp Fig S6a, Supp Fig S6c, Supp Fig S7a S7b]
